# Supplementary material for: Combined dendritic cell and anti-TIGIT immunotherapy potentiates adaptive NK cells against HIV-1
Source: EMBO Mol Med. 2025 Jun 5;17(7):1756–93. doi: 10.1038/s44321-025-00255-x (PMC12254423; doi:10.1038/s44321-025-00255-x)
Supplement: Supplementary file 3 — Source data Fig. 1 [file 44321_2025_255_MOESM3_ESM.zip]

Archive with 27 entries (22 files):
- Figure 1/
- Figure 1/.DS_Store
- __MACOSX/Figure 1/._.DS_Store
- Figure 1/1A/
- Figure 1/1B/
- Figure 1/1D/
- Figure 1/1C/
- Figure 1/1A/.DS_Store
- __MACOSX/Figure 1/1A/._.DS_Store
- Figure 1/1A/Muestras_Tit 6 h bk 107_027.fcs
- __MACOSX/Figure 1/1A/._Muestras_Tit 6 h bk 107_027.fcs
- Figure 1/1A/Muestras_Pic soluble 6 h bk 107_026.fcs
- __MACOSX/Figure 1/1A/._Muestras_Pic soluble 6 h bk 107_026.fcs
- Figure 1/1A/Muestras_Med 6 h bk 107_025.fcs
- __MACOSX/Figure 1/1A/._Muestras_Med 6 h bk 107_025.fcs
- Figure 1/1A/Muestras_Tit+Pic 6 h bk 107_028.fcs
- __MACOSX/Figure 1/1A/._Muestras_Tit+Pic 6 h bk 107_028.fcs
- Figure 1/1A/Muestras_fmo percp and Fitc_008.fcs
- __MACOSX/Figure 1/1A/._Muestras_fmo percp and Fitc_008.fcs
- Figure 1/1B/Numerical data Cell count.xlsx
- __MACOSX/Figure 1/1B/._Numerical data Cell count.xlsx
- Figure 1/1D/Numerical data Cell count.xlsx
- __MACOSX/Figure 1/1D/._Numerical data Cell count.xlsx
- Figure 1/1C/.DS_Store
- __MACOSX/Figure 1/1C/._.DS_Store
- Figure 1/1C/Numerical data Cell count.xlsx
- __MACOSX/Figure 1/1C/._Numerical data Cell count.xlsx
