# Supplementary material for: Combined dendritic cell and anti-TIGIT immunotherapy potentiates adaptive NK cells against HIV-1
Source: EMBO Mol Med. 2025 Jun 5;17(7):1756–93. doi: 10.1038/s44321-025-00255-x (PMC12254423; doi:10.1038/s44321-025-00255-x)
Supplement: Supplementary file 3 — Source data Fig. 1 [file 44321_2025_255_MOESM3_ESM.zip › Figure 1/1B/Numerical data Cell count.xlsx]

## Sheet: Hoja1
	Cell Count from gatedHLA-DR+ cells
	MDDC Med 6h	MDDC Pic sol 6h	MDDC Nano 6h	MDDC Nano-PIC 6h
HD 1	5944	5838	3786	6961
HD 2	3299	3559	3481	3481
HD 3	3070	3436	3090	3090
HD 4	9325	9024	2624	8515
HD 5	8079	7392	5224	6332
HD 6	3857	3274	1377	2225
HD 7	28441	16404	12909	11630
HD 8	29004	32123	24847	31067
ART 48	10623	15998	24584	21996
ART 59	20943	12718	10415	9863
ART43	41711	43573	23398	33833
ART54	37234	40973	38009	27284
ART68	60742	65514	37709	47812
ART 3	48073	46220	37287	28783
ART 29	13096	18087	9272	13656
ART 53	24119	25153	17873	23130
ART113	8374	13521	15546	14119
