# Supplementary material for: Combined dendritic cell and anti-TIGIT immunotherapy potentiates adaptive NK cells against HIV-1
Source: EMBO Mol Med. 2025 Jun 5;17(7):1756–93. doi: 10.1038/s44321-025-00255-x (PMC12254423; doi:10.1038/s44321-025-00255-x)
Supplement: Supplementary file 3 — Source data Fig. 1 [file 44321_2025_255_MOESM3_ESM.zip › Figure 1/1D/Numerical data Cell count.xlsx]

## Sheet: Hoja1
	Cell Count from gated HLA-DR+ cells
	MDDC Med 16h	MDDC Pic sol 16h	MDDC Nano 16h	MDDC Nano-PIC 16h
HD 9	3392	6112	1643	2603
HD 10	5916	9918	5344	2846
HD 11	731	1125	961	378
HD 12	14969	11323	7095	1540
HD 13	8274	8924	8589	8004
HD 14	4625	3602	4715	3861
HD 15	25606	21036	27401	25650
HD 16	6996	7056	4411	6638
HD 17	21932	17733	13427	7858
HD 18	28441	16404	12909	11630
HD 19	29004	32123	24847	31067
HD 20	15273	40612	7619	12698
HD 21	3010	3174	1395	812
HD 22	6753	10975	9589	4600
HD 23	25714	28630	17821	13810
ART 29	31348	35546	10586	6347
ART 53	11631	9885	6260	9233
ART113	17054	21421	41651	41462
ART 38	8812	5252	1288	827
ART 70	11800	7453	5477	5187
ART 71	15547	11707	7726	7890
ART24	30605	23340	26084	20353
ART110	14847	14249	18120	14222
ART39	4109	3446	2433	1632
ART117	8719	9319	3927	6237
ART69	22653	22515	4781	8946
ART112	31365	23990	8306	10121
ART122	23050	25176	5611	8658
