# Supplementary material for: Combined dendritic cell and anti-TIGIT immunotherapy potentiates adaptive NK cells against HIV-1
Source: EMBO Mol Med. 2025 Jun 5;17(7):1756–93. doi: 10.1038/s44321-025-00255-x (PMC12254423; doi:10.1038/s44321-025-00255-x)
Supplement: Supplementary file 4 — Source data Fig. 2 [file 44321_2025_255_MOESM4_ESM.zip]

Archive with 12 entries (8 files):
- Figure 2/
- Figure 2/.DS_Store
- __MACOSX/Figure 2/._.DS_Store
- Figure 2/2A/
- Figure 2/2C/
- Figure 2/2B/
- Figure 2/2A/Numerical data Cell count.xlsx
- __MACOSX/Figure 2/2A/._Numerical data Cell count.xlsx
- Figure 2/2C/Numerical data Cell count.xlsx
- __MACOSX/Figure 2/2C/._Numerical data Cell count.xlsx
- Figure 2/2B/Numerical data Cell count.xlsx
- __MACOSX/Figure 2/2B/._Numerical data Cell count.xlsx
