# Supplementary material for: Combined dendritic cell and anti-TIGIT immunotherapy potentiates adaptive NK cells against HIV-1
Source: EMBO Mol Med. 2025 Jun 5;17(7):1756–93. doi: 10.1038/s44321-025-00255-x (PMC12254423; doi:10.1038/s44321-025-00255-x)
Supplement: Supplementary file 4 — Source data Fig. 2 [file 44321_2025_255_MOESM4_ESM.zip › Figure 2/2A/Numerical data Cell count.xlsx]

## Sheet: Hoja1
	Cell Count from gated HLA-DR- CD56+ cells
	NK alone	NK+ empty-Nano MDDC	NK+ Nano-PIC MDDC
HD 23	407	576	670
HD 25	2369	4001	3753
HD 26	1042	593	406
HD 27	2258	6089	5038
HD 28	281	1987	17535
HD 29	2879	2570	7567
HD 30	1504	2526	3345
HD 31	1812	3482	2539
HD 22	2770	6769	2641
HD 32	1983	39246	14185
ART 20	4226	3303	4197
ART 18	3355	3665	3325
ART 7	4733	3590	4524
ART 10	10611	9606	9619
ART 50	4146	9606	3274
ART 36	488	580	854
ART 40	2034	3281	2264
ART 113	16919	12107	23115
ART 71	1408	5370	5689
ART117	1138	6803	7038
