# Supplementary material for: Combined dendritic cell and anti-TIGIT immunotherapy potentiates adaptive NK cells against HIV-1
Source: EMBO Mol Med. 2025 Jun 5;17(7):1756–93. doi: 10.1038/s44321-025-00255-x (PMC12254423; doi:10.1038/s44321-025-00255-x)
Supplement: Supplementary file 4 — Source data Fig. 2 [file 44321_2025_255_MOESM4_ESM.zip › Figure 2/2C/Numerical data Cell count.xlsx]

## Sheet: Hoja1
	Cell Count from gated Violet Trace- cells
	K562 alone	K562+NK cells	K562+NK cells+empty-Nano MDDC	K562+NK cells+Nano-PIC MDDC
EXP1-HD 40	12995	24108	49207	68281
EXP2-HD 41	25485	20532	51239	51069
EXP3-HD 42	17216	28461	8991	18280
EXP4-HD 43	14820	23564	21338	26399
EXP5-HD 44	13826	11783	22316	15453
EXP6-HD 45	14886	20287	13988	13228
EXP7-HD 46	39058	38528	67331	60934
EXP8-HD 47	44931	46933	51991	47754
EXP9-HD 48	42824	46545	50410	43270
EXP10-HD 49	12408	10340	13245	14454
EXP11-HD 22	93034	56194	82634	136119
EXP11-HD 23	93034	22187	24757	4181
EXP11-ART38	93034	8748	12349	13450
EXP11-ART70	93034	5162	7631	18351
EXP12-ART71	35100	81051	105469	60773
EXP12-ART39	35100	59989	69396	113796
EXP13-ART117	20993	132668	128637	93190
EXP14-ART69	61826	29281	64390	71841
EXP14-ART112	61826	43842	26368	49484
EXP14-ART122	61826	91324	56900	69164
