# Supplementary material for: Combined dendritic cell and anti-TIGIT immunotherapy potentiates adaptive NK cells against HIV-1
Source: EMBO Mol Med. 2025 Jun 5;17(7):1756–93. doi: 10.1038/s44321-025-00255-x (PMC12254423; doi:10.1038/s44321-025-00255-x)
Supplement: Supplementary file 4 — Source data Fig. 2 [file 44321_2025_255_MOESM4_ESM.zip › Figure 2/2B/Numerical data Cell count.xlsx]

## Sheet: Hoja1
	Cell Count from gated HLA-DR- CD56+ cells
		Contact	Transwell	Contact	Transwell
	NK alone	NK+ empty-Nano MDDC	NK+ empty-Nano MDDC	NK+ Nano-PIC MDDC	NK+ Nano-PIC MDDC
HD 33	528	1196	1463	1480	1200
HD 34	2103	2694	2764	2910	1806
HD 35	1363	4351	1996	8177	4310
HD 36	1229	3048	865	7307	1400
HD 37	1892	7219	6115	6499	7467
HD 38	5901	6163	2559	5965	2414
HD 39	837	7895	1347	3060	1677
ART 136	770	9102	1044	8715	1006
ART 137	1602	37837	2128	29346	1729
ART 138	1186	6675	952	4214	972
ART 35	269	465	1712	647	2776
ART 50	849	816	2436	1244	3096
ART 140	638	11725	968	7230	964
AR T33	7503	42571	23080	41935	21180
