# Supplementary material for: Combined dendritic cell and anti-TIGIT immunotherapy potentiates adaptive NK cells against HIV-1
Source: EMBO Mol Med. 2025 Jun 5;17(7):1756–93. doi: 10.1038/s44321-025-00255-x (PMC12254423; doi:10.1038/s44321-025-00255-x)
Supplement: Supplementary file 5 — Source data Fig. 3 [file 44321_2025_255_MOESM5_ESM.zip]

Archive with 25 entries (17 files):
- Figure 3/
- Figure 3/3K/
- Figure 3/3B/
- Figure 3/3C/
- Figure 3/3J/
- Figure 3/.DS_Store
- __MACOSX/Figure 3/._.DS_Store
- Figure 3/3H/
- Figure 3/3G/
- Figure 3/3I/
- Figure 3/3K/Numerical data Cell count.xlsx
- __MACOSX/Figure 3/3K/._Numerical data Cell count.xlsx
- Figure 3/3B/Muestras_art 7 cd4 ral_002.fcs
- Figure 3/3B/Muestras_art 7 cd4 ral + rmd_003.fcs
- Figure 3/3B/Muestras_sano_007.fcs
- __MACOSX/Figure 3/3B/._Muestras_sano_007.fcs
- Figure 3/3C/Samples_ART82 014.fcs
- Figure 3/3J/Numerical data Cell count.xlsx
- __MACOSX/Figure 3/3J/._Numerical data Cell count.xlsx
- Figure 3/3H/Numerical data Cell count.xlsx
- __MACOSX/Figure 3/3H/._Numerical data Cell count.xlsx
- Figure 3/3G/Numerical data.xlsx
- __MACOSX/Figure 3/3G/._Numerical data.xlsx
- Figure 3/3I/Numerical data Cell count.xlsx
- __MACOSX/Figure 3/3I/._Numerical data Cell count.xlsx
