# Supplementary material for: Combined dendritic cell and anti-TIGIT immunotherapy potentiates adaptive NK cells against HIV-1
Source: EMBO Mol Med. 2025 Jun 5;17(7):1756–93. doi: 10.1038/s44321-025-00255-x (PMC12254423; doi:10.1038/s44321-025-00255-x)
Supplement: Supplementary file 5 — Source data Fig. 3 [file 44321_2025_255_MOESM5_ESM.zip › Figure 3/3K/Numerical data Cell count.xlsx]

## Sheet: Hoja1
	Cell count from gated HLA-DR- CD56+ cells
	Effective responders
	NK+ Nano-PIC MDDC
ART76	4445
ART77	750
ART78	1219
ART79	1415
ART17	2384
ART80	14912
ART81	1406
ART122	3978
ART27	3506
ART128	3237
