# Supplementary material for: Combined dendritic cell and anti-TIGIT immunotherapy potentiates adaptive NK cells against HIV-1
Source: EMBO Mol Med. 2025 Jun 5;17(7):1756–93. doi: 10.1038/s44321-025-00255-x (PMC12254423; doi:10.1038/s44321-025-00255-x)
Supplement: Supplementary file 5 — Source data Fig. 3 [file 44321_2025_255_MOESM5_ESM.zip › Figure 3/3J/Numerical data Cell count.xlsx]

## Sheet: Hoja1
	Cell count from gated HLA-DR- CD16+ cells
	Effective responders	Unclassified	Non-responders
	NK+ Nano-PIC MDDC	NK+ Nano-PIC MDDC	NK+ Nano-PIC MDDC
ART 24	7236
ART 22	1018
ART 30	9065
ART 39			1207
ART 43		3368
ART 40	3039
ART 25			1722
ART23			1089
ART 26			2220
ART 15			5284
ART 33			4560
ART 12			4706
ART 44			9742
ART 45			4533
ART 11	5184
ART 29			3272
ART 8	1560
ART 17	1675
ART 28			1070
ART 18		1847
ART 20	2531
ART 7			2548
ART 10	5965
ART 50	3568
ART 54			13121
ART 55		4151
ART 56	15023
ART 14		4553
ART 27		2068
ART 21		1836
ART 37		2690
ART 77	1304
