# Supplementary material for: Combined dendritic cell and anti-TIGIT immunotherapy potentiates adaptive NK cells against HIV-1
Source: EMBO Mol Med. 2025 Jun 5;17(7):1756–93. doi: 10.1038/s44321-025-00255-x (PMC12254423; doi:10.1038/s44321-025-00255-x)
Supplement: Supplementary file 5 — Source data Fig. 3 [file 44321_2025_255_MOESM5_ESM.zip › Figure 3/3G/Numerical data.xlsx]

## Sheet: Hoja1
Effective responders	CD4 Ral	CD4 Ral + RMD	CD4 + NK alone	CD4 + NK + nano-empty MDDC	CD4 + NK + Nano-PIC MDDC
ART 24	0.194444	1	0.116667	0.0833333	0.188889
ART 22	0.785714	1	0.704286	0	0
ART 30	0	1	0	0	0
ART 40	0.464286	1	0.357143	0.0785714	0.0821429
ART 31	0.384615	1	0.974359	0.910256	0.358974
ART 8	0.510204	1	3.06122	1.22449	0.704082
ART 11	0.628571	1	0	0.4	0
ART 20	0.202692	1	0.323846	1.76923	0.384615
ART 10	0.323529	1	0.661765	1.91176	0.279412
ART 50	3.15789	1	4.47368	1.18421	0.0634211
ART 56	3.15789	1	0.684211	0.710526	0.565789
ART 17	1.03158	1	0.540816	0.285714	0.887755
ART 77	1	1	10	1	0
Unclassified	CD4 Ral	CD4 Ral + RMD	CD4 + NK alone	CD4 + NK + nano-empty MDDC	CD4 + NK + Nano-PIC MDDC
ART 43	1.63636	1	0.511111	0.766667	0.0111111
ART 55	0.872727	1	1.14583	1.25	0.427083
ART 14	0.194444	1	0.587857	4.14286	0.608571
ART 21	6.15213	1	0	0.581818	0.563636
ART 18	0.521739	1	0.665	1.91667	1.16667
ART 27	1.52941	1	0.884615	0.375385	2.11538
ART 37	1.2963	1	3.42857	0.281714	1.51429
Non-responders	CD4 Ral	CD4 Ral + RMD	CD4 + NK alone	CD4 + NK + nano-empty MDDC	CD4 + NK + Nano-PIC MDDC
ART 25	1.12676	1	0.516667	1.0125	2.5
ART 23	0.104348	1	5	1.375	19.5833
ART 15	1.6	1	2.75	0	3.375
ART 33	1.73077	1	0.911111	0	3.33333
ART 12	1.68889	1	1.21053	3.02632	6.05263
ART 44	1.65116	1	0.323944	0.323944	2.8169
ART 45	1.45455	1	2	1.9375	1.375
ART 29	0.594545	1	0	0.15	1
ART 7	5.84958	1	0.52381	5.2381	1.7619
ART 54	4.83314	1	1.7619	2.61905	2.61905
ART 39	7	1	0	3.4	1.4
ART 26	0.5	1	6	0	1.1
ART 28	4.26667	1	0.28	1.34	3.2
