# Supplementary material for: Combined dendritic cell and anti-TIGIT immunotherapy potentiates adaptive NK cells against HIV-1
Source: EMBO Mol Med. 2025 Jun 5;17(7):1756–93. doi: 10.1038/s44321-025-00255-x (PMC12254423; doi:10.1038/s44321-025-00255-x)
Supplement: Supplementary file 6 — Source data Fig. 4 [file 44321_2025_255_MOESM6_ESM.zip]

Archive with 18 entries (12 files):
- Figure 4/
- Figure 4/.DS_Store
- __MACOSX/Figure 4/._.DS_Store
- Figure 4/4E/
- Figure 4/4B/
- Figure 4/4C/
- Figure 4/4D/
- Figure 4/4A/
- Figure 4/4E/Numerical data .xlsx
- __MACOSX/Figure 4/4E/._Numerical data .xlsx
- Figure 4/4B/Numerical data Cell count.xlsx
- __MACOSX/Figure 4/4B/._Numerical data Cell count.xlsx
- Figure 4/4C/Numerical data Cell count.xlsx
- __MACOSX/Figure 4/4C/._Numerical data Cell count.xlsx
- Figure 4/4D/Numerical data .xlsx
- __MACOSX/Figure 4/4D/._Numerical data .xlsx
- Figure 4/4A/Numerical data Cell count.xlsx
- __MACOSX/Figure 4/4A/._Numerical data Cell count.xlsx
