# Supplementary material for: Combined dendritic cell and anti-TIGIT immunotherapy potentiates adaptive NK cells against HIV-1
Source: EMBO Mol Med. 2025 Jun 5;17(7):1756–93. doi: 10.1038/s44321-025-00255-x (PMC12254423; doi:10.1038/s44321-025-00255-x)
Supplement: Supplementary file 6 — Source data Fig. 4 [file 44321_2025_255_MOESM6_ESM.zip › Figure 4/4E/Numerical data .xlsx]

## Sheet: Hoja1
	NK+ Nano-PIC MDDC Isotype	NK+ Nano-PIC MDDC aTIGIT
ART 8	2.57143	12.8857
ART 10	4.35294	6.61765
ART 142	1.36709	1.64557
ART 143	0.97	1.81
ART 12	0.460581	0.522822
ART 23	4.14062	5.72917
ART 21	0.578454	0.594848
ART 25	4.05	4.37
