# Supplementary material for: Combined dendritic cell and anti-TIGIT immunotherapy potentiates adaptive NK cells against HIV-1
Source: EMBO Mol Med. 2025 Jun 5;17(7):1756–93. doi: 10.1038/s44321-025-00255-x (PMC12254423; doi:10.1038/s44321-025-00255-x)
Supplement: Supplementary file 6 — Source data Fig. 4 [file 44321_2025_255_MOESM6_ESM.zip › Figure 4/4B/Numerical data Cell count.xlsx]

## Sheet: Hoja1
	Cell Count from HLA-DR- CD16+ cells
	Effective responders		Unclassified		Non-responders
	NK alone	NK+ Nano-PIC MDDC	NK alone	NK+ Nano-PIC MDDC	NK alone	NK+ Nano-PIC MDDC
ART 24	11001	7236
ART 30	10790	9065
ART 15					5534	5284
ART 33					3916	4560
ART 12					3859	4706
ART 44					8258	9742
ART 45					4310	4533
ART 11	4430	5184
ART 29					2321	3272
ART 8	2010	1560
ART 17	1439	1675
ART 28					762	1070
ART 18			3042	1847
ART 20	2232	2531
ART 7					4291	2548
ART 10	5657	5965
ART 50	4167	3568
ART 55			2206	4151
ART 56	6784	15023
ART 14			3636	4553
ART 27			1954	2068
ART 21			575	1836
ART 37			3870	2690
ART 77	1130	1304
	Cell Count from CD3+ CD4+ cells
	Effective responders		Unclassified		Non-responders
	Ral+RMD	NK+ Nano-PIC MDDC	Ral+RMD	NK+ Nano-PIC MDDC	Ral+RMD	NK+ Nano-PIC MDDC
ART 24	13043	8893
ART 30	28128	6296
ART 15					16586	14594
ART 33					23256	23256
ART 12					10470	3283
ART 44					11241	7375
ART 45					12874	10370
ART 11	9897	12609
ART 29					15290	11306
ART 8	8167	2894
ART 17	7123	6875
ART 28					20579	23296
ART 18			16547	13902
ART 20	38094	29476
ART 7					32681	23109
ART 10	4143	9798
ART 50	21370	28694
ART 55			43835	32090
ART 56	38282	37246
ART 14			81079	70385
ART 27			19060	29090
ART 21			15482	13313
ART 37			7595	11319
ART 77	6475	14145
