# Supplementary material for: Combined dendritic cell and anti-TIGIT immunotherapy potentiates adaptive NK cells against HIV-1
Source: EMBO Mol Med. 2025 Jun 5;17(7):1756–93. doi: 10.1038/s44321-025-00255-x (PMC12254423; doi:10.1038/s44321-025-00255-x)
Supplement: Supplementary file 6 — Source data Fig. 4 [file 44321_2025_255_MOESM6_ESM.zip › Figure 4/4C/Numerical data Cell count.xlsx]

## Sheet: Hoja1
	Cell Count from HLA-DR- CD16+ cells
	Effective responders		Unclassified		Non-responders
	NK alone	NK+ Nano-PIC MDDC	NK alone	NK+ Nano-PIC MDDC	NK alone	NK+ Nano-PIC MDDC
ART 24	11001	7236
ART 30	10790	9065
ART 15					5534	5284
ART 33					3916	4560
ART 12					3859	4706
ART 44					8258	9742
ART 45					4310	4533
ART 11	4430	5184
ART 29					2321	3272
ART 8	2010	1560
ART 17	1439	1675
ART 28					762	1070
ART 18			3042	1847
ART 20	2232	2531
ART 7					4291	2548
ART 10	5657	5965
ART 50	4167	3568
ART 55			2206	4151
ART 56	6784	15023
ART 14			3636	4553
ART 27			1954	2068
ART 21			575	1836
ART 37			3870	2690
ART 77	1130	1304
