# Supplementary material for: Combined dendritic cell and anti-TIGIT immunotherapy potentiates adaptive NK cells against HIV-1
Source: EMBO Mol Med. 2025 Jun 5;17(7):1756–93. doi: 10.1038/s44321-025-00255-x (PMC12254423; doi:10.1038/s44321-025-00255-x)
Supplement: Supplementary file 6 — Source data Fig. 4 [file 44321_2025_255_MOESM6_ESM.zip › Figure 4/4D/Numerical data .xlsx]

## Sheet: Hoja1
	CD4 ral+rmd	CD4+ NK+ Nano-PIC MDDC Isotype	CD4+ NK+ Nano-PIC MDDC aTIGIT
ART 8	0.00929	0.35	0.0093
ART 10	0.25	0.47	0.00631
ART 17	0.032	0.018	0.00516
ART 142	0.01	0.039	0.024
ART 12	0.1	0.19	0.066
ART 23	0.23	0.1	0.027
ART 21	0.082	0.028	0.012
ART 25	0.11	0.16	0.024
ART 18	0.14	0.32	0.067
ART 24	0.22	0	0
ART 110	0.00678	0.36	0.00384
ART 118	0.07	0.054	0.00613
ART143	0.15	0.22	0.11
ART63	0.3	0.075	0.1
ART73	0.31	0.082	0.14
ART119	0.066	0.062	0.056
ART79	0.051	0.053	0
ART131	0.00348	0.015	0.00629
ART132	0.072	0.11	0.058
ART133	0.17	0.034	0.0089
