# Supplementary material for: Combined dendritic cell and anti-TIGIT immunotherapy potentiates adaptive NK cells against HIV-1
Source: EMBO Mol Med. 2025 Jun 5;17(7):1756–93. doi: 10.1038/s44321-025-00255-x (PMC12254423; doi:10.1038/s44321-025-00255-x)
Supplement: Supplementary file 7 — Source data Fig. 5 [file 44321_2025_255_MOESM7_ESM.zip]

Archive with 24 entries (16 files):
- Figure 5/
- Figure 5/5G/
- Figure 5/5A/
- Figure 5/5F/
- Figure 5/.DS_Store
- __MACOSX/Figure 5/._.DS_Store
- Figure 5/5C/
- Figure 5/5D/
- Figure 5/5E/
- Figure 5/5B/
- Figure 5/5G/Numerical data Cell Count .xlsx
- __MACOSX/Figure 5/5G/._Numerical data Cell Count .xlsx
- Figure 5/5A/Numerical data Cell count.xlsx
- __MACOSX/Figure 5/5A/._Numerical data Cell count.xlsx
- Figure 5/5F/Numerical data Cell count.xlsx
- __MACOSX/Figure 5/5F/._Numerical data Cell count.xlsx
- Figure 5/5C/Numerical data Cell count.xlsx
- __MACOSX/Figure 5/5C/._Numerical data Cell count.xlsx
- Figure 5/5D/Numerical data Cell count.xlsx
- __MACOSX/Figure 5/5D/._Numerical data Cell count.xlsx
- Figure 5/5E/Numerical data Cell count.xlsx
- __MACOSX/Figure 5/5E/._Numerical data Cell count.xlsx
- Figure 5/5B/Numerical data Cell count.xlsx
- __MACOSX/Figure 5/5B/._Numerical data Cell count.xlsx
