# Supplementary material for: Combined dendritic cell and anti-TIGIT immunotherapy potentiates adaptive NK cells against HIV-1
Source: EMBO Mol Med. 2025 Jun 5;17(7):1756–93. doi: 10.1038/s44321-025-00255-x (PMC12254423; doi:10.1038/s44321-025-00255-x)
Supplement: Supplementary file 7 — Source data Fig. 5 [file 44321_2025_255_MOESM7_ESM.zip › Figure 5/5G/Numerical data Cell Count .xlsx]

## Sheet: Hoja1
	Cell Count from CD3+ CD4+ cells
	CD4 ral+rmd	CD4+ NK+ Nano-PIC MDDC Isotype	CD4+ NK+ Nano-PIC MDDC aTRAIL
ART15	95275	64078	75635
ART33	144468	83716	86325
ART24	66268	67242	68909
ART65	38185	36780	52112
ART12	24679	21253	18157
ART1	161853	143165	207077
ART76	50997	46330	49336
ART142	29761	16532	22454
ART63	50707	57195	72236
ART73	53150	117707	75095
ART119	15090	24108	34072
ART132	6904	23807	18268
ART133	5368	11807	14671
