# Supplementary material for: Combined dendritic cell and anti-TIGIT immunotherapy potentiates adaptive NK cells against HIV-1
Source: EMBO Mol Med. 2025 Jun 5;17(7):1756–93. doi: 10.1038/s44321-025-00255-x (PMC12254423; doi:10.1038/s44321-025-00255-x)
Supplement: Supplementary file 7 — Source data Fig. 5 [file 44321_2025_255_MOESM7_ESM.zip › Figure 5/5A/Numerical data Cell count.xlsx]

## Sheet: Hoja1
	Cell Count from CD3+ CD4+ cells
ART 11	48556
ART 29	58025
ART 32	54079
ART 1	143159
ART 23	127807
ART 26	3781
ART 42	65766
