# Supplementary material for: Combined dendritic cell and anti-TIGIT immunotherapy potentiates adaptive NK cells against HIV-1
Source: EMBO Mol Med. 2025 Jun 5;17(7):1756–93. doi: 10.1038/s44321-025-00255-x (PMC12254423; doi:10.1038/s44321-025-00255-x)
Supplement: Supplementary file 7 — Source data Fig. 5 [file 44321_2025_255_MOESM7_ESM.zip › Figure 5/5E/Numerical data Cell count.xlsx]

## Sheet: Hoja1
	Cell Count from HLA-DR- CD56+ cells
	NK+ Nano-PIC MDDC Isotype	NK+ Nano-PIC MDDC aTIGIT
ART 81	13312	12324
ART 86	29851	28340
ART 17	4149	3300
ART80	6680	10472
ART123	1094	1270
ART124	4419	5537
ART127	22408	23476
ART129	21803	25590
