# Supplementary material for: Combined dendritic cell and anti-TIGIT immunotherapy potentiates adaptive NK cells against HIV-1
Source: EMBO Mol Med. 2025 Jun 5;17(7):1756–93. doi: 10.1038/s44321-025-00255-x (PMC12254423; doi:10.1038/s44321-025-00255-x)
Supplement: Supplementary file 8 — Source data Fig. 6 [file 44321_2025_255_MOESM8_ESM.zip]

Archive with 15 entries (10 files):
- Figure 6/
- Figure 6/6A/
- Figure 6/.DS_Store
- __MACOSX/Figure 6/._.DS_Store
- Figure 6/6B/
- Figure 6/6D/
- Figure 6/6C/
- Figure 6/6A/Numerical Data Cell Count.xlsx
- __MACOSX/Figure 6/6A/._Numerical Data Cell Count.xlsx
- Figure 6/6B/Numerical Data Cell Count.xlsx
- __MACOSX/Figure 6/6B/._Numerical Data Cell Count.xlsx
- Figure 6/6D/Numerical Data Cell Count.xlsx
- __MACOSX/Figure 6/6D/._Numerical Data Cell Count.xlsx
- Figure 6/6C/Numerical Data Cell Count.xlsx
- __MACOSX/Figure 6/6C/._Numerical Data Cell Count.xlsx
