# Supplementary material for: Combined dendritic cell and anti-TIGIT immunotherapy potentiates adaptive NK cells against HIV-1
Source: EMBO Mol Med. 2025 Jun 5;17(7):1756–93. doi: 10.1038/s44321-025-00255-x (PMC12254423; doi:10.1038/s44321-025-00255-x)
Supplement: Supplementary file 8 — Source data Fig. 6 [file 44321_2025_255_MOESM8_ESM.zip › Figure 6/6A/Numerical Data Cell Count.xlsx]

## Sheet: Hoja1
	Cell Count from CD45+ cells
	Week 1	Week 2
BLT1-Uninfected	15931	23127
BLT2-Uninfected	500	192
BLT3-Uninfected	4464	4934
BLT4-Uninfected	406	130
BLT5-Uninfected	6912	6125
BLT6-HIV infected	7436	4482
BLT7-HIV infected	4640	3729
BLT8-HIV infected	11914	11826
BLT9-HIV infected	3840	3438
BLT10-HIV infected	11102	5651
BLT11-HIV infected	11157	2324
