# Supplementary material for: Combined dendritic cell and anti-TIGIT immunotherapy potentiates adaptive NK cells against HIV-1
Source: EMBO Mol Med. 2025 Jun 5;17(7):1756–93. doi: 10.1038/s44321-025-00255-x (PMC12254423; doi:10.1038/s44321-025-00255-x)
Supplement: Supplementary file 9 — Source data Fig. 7 [file 44321_2025_255_MOESM9_ESM.zip]

Archive with 14 entries (10 files):
- Figure 7/
- Figure 7/.DS_Store
- __MACOSX/Figure 7/._.DS_Store
- Figure 7/7D/
- Figure 7/7C/
- Figure 7/7B/
- Figure 7/7D/Quantification.xlsx
- __MACOSX/Figure 7/7D/._Quantification.xlsx
- Figure 7/7C/P24 Granzyme B ART62 SP13.tif
- __MACOSX/Figure 7/7C/._P24 Granzyme B ART62 SP13.tif
- Figure 7/7C/Quantification.xlsx
- __MACOSX/Figure 7/7C/._Quantification.xlsx
- Figure 7/7B/Numerical Data Cell Count.xlsx
- __MACOSX/Figure 7/7B/._Numerical Data Cell Count.xlsx
