# Supplementary material for: Combined dendritic cell and anti-TIGIT immunotherapy potentiates adaptive NK cells against HIV-1
Source: EMBO Mol Med. 2025 Jun 5;17(7):1756–93. doi: 10.1038/s44321-025-00255-x (PMC12254423; doi:10.1038/s44321-025-00255-x)
Supplement: Supplementary file 9 — Source data Fig. 7 [file 44321_2025_255_MOESM9_ESM.zip › Figure 7/7D/Quantification.xlsx]

## Sheet: Hoja1
Number of granzymeB+ p24- cells/total area of tissue
	Isotype
	p24 low zone	p24 hi zone
ART20 SP5	7.14154e-06	2.99945e-05
ART20 SP8	6.215e-07	1.21192e-05
ART33 SP10	1.7141e-05	1.88941e-05
ART33 SP9	3.46517e-05	4.78963e-05
ART62 SP6	2.16352e-05	3.01011e-05
ART62 SP7	1.1225e-05	3.54019e-05
ART33 SP7	3.60552e-05	2.29917e-05
ART62 SP9	2.17632e-05	3.00182e-05
ART62 SP8	2.62816e-05	2.13094e-05
ART20 SP11	1.61441e-05	1.7386e-05
	aTIGIT
	p24 low zone	p24 hi zone
ART20 SP9	2.46495e-06	1.66858e-05
ART20 SP12	1.90029e-05	2.63326e-05
ART33 SP11	1.50286e-05	6.39192e-05
ART33 SP12	2.01211e-05	2.04804e-05
ART62 SP11	2.84204e-05	3.13762e-05
ART62 SP13	3.31139e-05	3.96235e-05
ART33 SP14	4.94757e-06	1.74467e-05
ART62 SP15	2.17607e-05	3.75261e-05
ART62 SP12	7.86993e-06	2.41175e-05
ART33 SP15	8.05653e-06	2.41696e-05
ART20 SP6	1.18304e-05	4.98657e-05
