# Supplementary material for: Combined dendritic cell and anti-TIGIT immunotherapy potentiates adaptive NK cells against HIV-1
Source: EMBO Mol Med. 2025 Jun 5;17(7):1756–93. doi: 10.1038/s44321-025-00255-x (PMC12254423; doi:10.1038/s44321-025-00255-x)
Supplement: Supplementary file 9 — Source data Fig. 7 [file 44321_2025_255_MOESM9_ESM.zip › Figure 7/7C/Quantification.xlsx]

## Sheet: Hoja1
	Median area of p24+ clusters >800 um
	CD4 alone	CD4+ NK+ Nano-PIC MDDC Isotype	CD4+ NK+ Nano-PIC MDDC aTIGIT
ART20 SP5		1749
ART20 SP8		1766
ART20 SP12			1462
ART33 SP10		1715
ART33 SP9		1767
ART33 SP11			1349
ART33 SP12			1450
ART62 SP6		1972
ART62 SP7		1520
ART62 SP11			1452
ART62 SP13			1469
ART 33 SP1	1797
ART 33 SP2	1429
ART62 SP3	2495
ART62 SP4	1639
ART33 SP7		1773
ART33 SP14			1566
ART62 SP9		1675
ART62 SP15			1479
ART62 SP8		1407
ART62 SP12			1249
ART20 SP7			1424
ART33 SP15			1326
ART20 SP4	1128
ART20 SP11		1730
ART20 SP6			1398
ART20 SP3	1791
ART20 SP10		1511
ART20 SP2	2152
ART62 SP1	1800
ART62 SP5	1377
ART33 SP5	2155
ART20 SP1	1745
ART62 SP2	1800
