# Supplementary material for: Combined dendritic cell and anti-TIGIT immunotherapy potentiates adaptive NK cells against HIV-1
Source: EMBO Mol Med. 2025 Jun 5;17(7):1756–93. doi: 10.1038/s44321-025-00255-x (PMC12254423; doi:10.1038/s44321-025-00255-x)
Supplement: Supplementary file 9 — Source data Fig. 7 [file 44321_2025_255_MOESM9_ESM.zip › Figure 7/7B/Numerical Data Cell Count.xlsx]

## Sheet: Hoja1
	Cell Count from live cells
	CD4 alone	CD4+NK+Nano-PIC MDDC Isotype	CD4+NK+Nano-PIC MDDC aTIGIT
Donor1 M1	103248
Donor1 M2	445000
Donor1 M3	694000
Donor1 M4	204644
Donor1 M5	51022
Donor1 M6		353779
Donor1 M7		124835
Donor1 M8		559000
Donor1 M9		245557
Donor1 M10			100906
Donor1 M11			127603
Donor1 M12			43780
Donor1 M13			275421
Donor1 M14			350948
Donor 2 M1	36207
Donor 2 M2	83456
Donor 2 M3	61771
Donor 2 M4		15540
Donor 2 M5		9625
Donor 2 M6		616
Donor 2 M7		397
Donor 2 M8		11124
Donor 2 M9			393405
Donor 2 M10			19603
Donor 2 M11			151014
Donor 2 M12			41638
Donor 2 M13			137082
Donor 3 M1	7501
Donor 3 M2	30259
Donor 3 M3	28771
Donor 3 M4	78820
Donor 3 M5		19460
Donor 3 M6		37826
Donor 3 M7		8231
Donor 3 M8		19803
Donor 3 M9			59480
Donor 3 M10			39243
Donor 3 M11			27620
Donor 3 M12			39586
