# Supplementary material for: Combined dendritic cell and anti-TIGIT immunotherapy potentiates adaptive NK cells against HIV-1
Source: EMBO Mol Med. 2025 Jun 5;17(7):1756–93. doi: 10.1038/s44321-025-00255-x (PMC12254423; doi:10.1038/s44321-025-00255-x)
Supplement: Supplementary file 10 — Source data Fig. 8 [file 44321_2025_255_MOESM10_ESM.zip]

Archive with 14 entries (10 files):
- Figure 8/
- Figure 8/.DS_Store
- __MACOSX/Figure 8/._.DS_Store
- Figure 8/8A/
- Figure 8/8C/
- Figure 8/8B/
- Figure 8/8A/Numerical Data Cell Count.xlsx
- __MACOSX/Figure 8/8A/._Numerical Data Cell Count.xlsx
- Figure 8/8C/Quantification.xlsx
- __MACOSX/Figure 8/8C/._Quantification.xlsx
- Figure 8/8B/ART33 SP12 NKG2C AND TRAIL MERGE.tif
- __MACOSX/Figure 8/8B/._ART33 SP12 NKG2C AND TRAIL MERGE.tif
- Figure 8/8B/ART33 SP7 NKG2C TRAIL MERGE.tif
- __MACOSX/Figure 8/8B/._ART33 SP7 NKG2C TRAIL MERGE.tif
