# Supplementary material for: Combined dendritic cell and anti-TIGIT immunotherapy potentiates adaptive NK cells against HIV-1
Source: EMBO Mol Med. 2025 Jun 5;17(7):1756–93. doi: 10.1038/s44321-025-00255-x (PMC12254423; doi:10.1038/s44321-025-00255-x)
Supplement: Supplementary file 10 — Source data Fig. 8 [file 44321_2025_255_MOESM10_ESM.zip › Figure 8/8A/Numerical Data Cell Count.xlsx]

## Sheet: Hoja1
	Cell Count from live cells
	CD4+NK+Nano-PIC MDDC Isotype	CD4+NK+Nano-PIC MDDC aTIGIT
Donor 1 M6	1518350
Donor 1 M7	1190160
Donor 1 M8	1936537
Donor 1 M9	1595710
Donor 1 M10	73700
Donor 1 M11		293017
Donor 1 M12		300445
Donor 1 M13		95145
Donor 2 M6	105930
Donor 2 M7	28765
Donor 2 M8	7552
Donor 2 M9	2072
Donor 2 M10	17715
Donor 2 M11		692000
Donor 2 M12		31755
Donor 2 M13		868000
Donor 2 M14		171798
Donor 2 M15		307640
Donor 3 M5	822000
Donor 3 M6	736000
Donor 3 M7	427000
Donor 3 M8	225219
Donor 3 M9		562000
Donor 3 M10		161849
Donor 3 M11		638000
Donor 3 M12		1190000
