# Supplementary material for: Combined dendritic cell and anti-TIGIT immunotherapy potentiates adaptive NK cells against HIV-1
Source: EMBO Mol Med. 2025 Jun 5;17(7):1756–93. doi: 10.1038/s44321-025-00255-x (PMC12254423; doi:10.1038/s44321-025-00255-x)
Supplement: Supplementary file 10 — Source data Fig. 8 [file 44321_2025_255_MOESM10_ESM.zip › Figure 8/8C/Quantification.xlsx]

## Sheet: Hoja1
	Number of Trail+ NKG2C+ cells/total NKG2C+ cells
	CD4+NK+Nano-PIC MDDC Isotype	CD4+NK+Nano-PIC MDDC aTIGIT
ART33 SP12		0.349206
ART33 SP9	0.138824
ART20 SP10	0.176471
ART20 SP11	0.178571
ART33 SP8	0.133333
ART62 SP13		0.204545
ART62 SP14		0.221591
ART20 SP6		0.3
ART20 SP12	0.0806452
ART33 SP7	0.0833333
ART33 SP15		0.267176
ART62 SP10	0.151515
ART 62 SP11		0.0909091
